# Supplementary material for: Lead Levels in the Most Consumed Mexican Foods: First Monitoring Effort
Source: Toxics. 2024 Apr 28;12(5):318. doi: 10.3390/toxics12050318 (PMC11125852; doi:10.3390/toxics12050318)
Supplement: Supplementary file 1 [file toxics-12-00318-s001.zip]

Archive with 1 entries (1 files):
- toxics-2950397-supplementary.xlsx
