# Supplementary material for: Lead Levels in the Most Consumed Mexican Foods: First Monitoring Effort
Source: Toxics. 2024 Apr 28;12(5):318. doi: 10.3390/toxics12050318 (PMC11125852; doi:10.3390/toxics12050318)
Supplement: Supplementary file 1 [file toxics-12-00318-s001.zip › toxics-2950397-supplementary.xlsx]

## Sheet: TablaS1
Supplementary Table S1. Complete Data of Mexican Food Items analyzed for Lead (Pb) levels (n=103)
No.	Food item	ID	MLs established for Pb (mg/kg)	Product name classification by FAO/WHO and U.S. FDA (for Candy)	Food group	Presentation	Ingredients	Place of purchase	Date of purchase	Expiration date	Type of packaging	Pb level Sample 1 (ng/g)	Pb level Sample 2 (ng/g)	Pb mean levels (ng/g)	Standard Deviation (ng/g)	Pb level Sample 1 (mg/kg)	Pb level Sample 2 (mg/kg)	Pb mean levels (mg/kg)	Standard Deviation (mg/kg)
1	Vegetable Oil (Brand 1)	ACE1-A	0.08	Edible fats and oils	Fats and oils	Bottle with 946 ml	Pure edible vegetable oil from soybeans and 0.01% antioxidant (TBHQ)	Walmart. San Francisco 1621, Col del Valle Sur, Benito Juárez, 03100 Mexico City, CDMX	2022-04-12	2023-07-01	Plastic	<LoQ	<LoQ	<LoQ	<LoQ	<LoQ	<LoQ	<LoQ	<LoQ
2	Vegetable Oil (Brand 2)	ACE1-B	0.08	Edible fats and oils	Fats and oils	Bottle with 845 ml (772 g)	Pure edible canola oil and 0.004% TBHQ as an antioxidant	Walmart. San Francisco 1621, Col del Valle Sur, Benito Juárez, 03100 Mexico City, CDMX	2022-04-12	2022-12-22	Plastic	<LoQ	<LoQ	<LoQ	<LoQ	<LoQ	<LoQ	<LoQ	<LoQ
3	White Bean "Phaseolus vulgaris" (Brand 1)	ALU1	0.1	Pulses	Legumes	Bag with 500 g	Small bean. May contain gluten (wheat) and soy.	Walmart. San Francisco 1621, Col del Valle Sur, Benito Juárez, 03100 Mexico City, CDMX	2022-04-12	2024-01-01	Plastic	<LoQ	<LoQ	<LoQ	<LoQ	<LoQ	<LoQ	<LoQ	<LoQ
4	Rice Flour (Brand 1)	ARR1	0.2	Cereal grains	Cereals	Box with 500 g	Rice flour enriched with vitamin B3 (niacin), vitamin B1 (thiamine), zinc (zinc oxide), vitamin B2 (riboflavin) and iron (ferrous fumarate)	Walmart. San Francisco 1621, Col del Valle Sur, Benito Juárez, 03100 Mexico City, CDMX	2022-04-12	2022-12-12	Cardboard	<LoQ	<LoQ	<LoQ	<LoQ	<LoQ	<LoQ	<LoQ	<LoQ
5	Rice "Oryza sativa" (Brand 1)	ARR2-A	0.2	Cereal grains	Cereals	Bag with 900 g	Long grain rice	Walmart. San Francisco 1621, Col del Valle Sur, Benito Juárez, 03100 Mexico City, CDMX	2022-04-12	2023-03-08	Plastic	<LoQ	<LoQ	<LoQ	<LoQ	<LoQ	<LoQ	<LoQ	<LoQ
6	Rice "Oryza sativa"(Brand 2)	ARR2-B	0.2	Cereal grains	Cereals	Bag with 1 kg	Super extra rice	Walmart. San Francisco 1621, Col del Valle Sur, Benito Juárez, 03100 Mexico City, CDMX	2022-04-12	2022-03-24	Plastic	<LoQ	<LoQ	<LoQ	<LoQ	<LoQ	<LoQ	<LoQ	<LoQ
7	Rice "Oryza sativa" (Brand 3)	ARR2-C	0.2	Cereal grains	Cereals	Bag with 907 g	Super extra rice	Walmart. San Francisco 1621, Col del Valle Sur, Benito Juárez, 03100 Mexico City, CDMX	2022-04-12	2023-12-01	Plastic	<LoQ	<LoQ	<LoQ	<LoQ	<LoQ	<LoQ	<LoQ	<LoQ
8	Pre-Cooked Rice (Brand 1)	ARR3	0.2	Cereal grains	Cereals	Bag with 300 g	Precooked rice (precooked long grain rice, vitamin B3 (niacin), iron (ferric orthophosphate), vitamin B1 (thiamine), folic acid)	Walmart. San Francisco 1621, Col del Valle Sur, Benito Juárez, 03100 Mexico City, CDMX	2022-04-12	2022-07-23	Plastic	288.3	264.28	276.29	16.98	0.2883	0.26428	0.27629	0.01698
9	Canned Tuna (Brand 1)	ATU2-A			Seafood	Can with 100 g drained dough	Yellowfin tuna flakes, vegetable broth (water and pea fiber), and iodized salt. Contains: fish	Walmart. San Francisco 1621, Col del Valle Sur, Benito Juárez, 03100 Mexico City, CDMX	2022-04-12	2022-04-25	Can	<LoQ	<LoQ	<LoQ	<LoQ	<LoQ	<LoQ	<LoQ	<LoQ
10	Canned Tuna (Brand 2)	ATU2-C			Seafood	Can with 100 g drained dough	Yellowfin tuna flakes, water, vegetable broth (water, pea extract, carrot extract, and iodized salt). Contains: fish	Walmart. San Francisco 1621, Col del Valle Sur, Benito Juárez, 03100 Mexico City, CDMX	2022-04-12	2025-02-01	Can	<LoQ	<LoQ	<LoQ	<LoQ	<LoQ	<LoQ	<LoQ	<LoQ
11	Oat "Avena sativa" (Brand 1)	AVE1	0.2	Cereal grains	Cereals	Bag with 400 g	Whole grain oat flakes	Walmart. San Francisco 1621, Col del Valle Sur, Benito Juárez, 03100 Mexico City, CDMX	2022-04-12	2023-03-19	Plastic	<LoQ	<LoQ	<LoQ	<LoQ	<LoQ	<LoQ	<LoQ	<LoQ
12	Cacao Powder (Bulk)	CAC1	0.1	Candy	Candy and Snacks	Bulk		Walmart. San Francisco 1621, Col del Valle Sur, Benito Juárez, 03100 Mexico City, CDMX	2023-01-07			60.72	105.67	83.2	31.78	0.06072	0.10567	0.0832	0.03178
13	Soluble Coffee (Brand 1)	CAF1			Beverage	Bottle with 60 g	100% pure coffee soluble	Walmart. San Francisco 1621, Col del Valle Sur, Benito Juárez, 03100 Mexico City, CDMX	2022-04-12	2024-02-29	Glass	<LoQ	<LoQ	<LoQ	<LoQ	<LoQ	<LoQ	<LoQ	<LoQ
14	Chicken Broth Cubes (Brand 1)	CAL1			Condiments and spices	Box with 8 cubes of 10. 5 g each	Iodized salt, hydrogenated vegetable oil, monosodium glutamate, corn starch, sugar, non-hydrogenated chicken meat and fat, flavor, water, onion, spices and herbs, disodium inosinate and guanylate, citric acid, natural coloring (caramel class IV and annatto) and artificial coloring (yellow 5 (tartrazine) and yellow 6)	Walmart. San Francisco 1621, Col del Valle Sur, Benito Juárez, 03100 Mexico City, CDMX	2022-04-12	2023-03-10	Cardboard	<LoQ	<LoQ	<LoQ	<LoQ	<LoQ	<LoQ	<LoQ	<LoQ
15	White Onion "Allium cepa"	CEB1	0.1	Bulb vegetables	Vegetables	One Piece		Greengrocer's. Central de Abastos	2023-01-07			<LoQ	<LoQ	<LoQ	<LoQ	<LoQ	<LoQ	<LoQ	<LoQ
16	Breakfast Cereal (Brand 1)	CER1	0.2	Cereal grains	Cereals	Box with 495 g	Corn, added sugars (sugar), malt, iodized salt, iron, vitamins (vitamin B1, vitamin B6, folic acid, vitamin B12, vitamin D)	Walmart. San Francisco 1621, Col del Valle Sur, Benito Juárez, 03100 Mexico City, CDMX	2022-04-12	2023-02-23	Cardboard	<LoQ	<LoQ	<LoQ	<LoQ	<LoQ	<LoQ	<LoQ	<LoQ
17	Chili Powder (Brand 1)	CHI1			Condiments and spices	Bottle with 142 g	Mixture of chilies, iodized sea salt, citric acid, potassium citrate and 0.5% silicon dioxide	Walmart. San Francisco 1621, Col del Valle Sur, Benito Juárez, 03100 Mexico City, CDMX	2022-04-12	2023-02-01	Plastic	<LoQ	<LoQ	<LoQ	<LoQ	<LoQ	<LoQ	<LoQ	<LoQ
18	Ancho Chili "Capsicum annuum" (Brand 1)	CHI2	0.05	Fruiting vegetables	Condiments and spices	Bag with 100 g	Ancho dried chili	Walmart. San Francisco 1621, Col del Valle Sur, Benito Juárez, 03100 Mexico City, CDMX	2022-04-12	2023-01-01	Plastic	<LoQ	<LoQ	<LoQ	<LoQ	<LoQ	<LoQ	<LoQ	<LoQ
19	Guajillo Chili "Capsicum annuum" (Brand 1)	CHI3	0.05	Fruiting vegetables	Condiments and spices	Bag with 100 g	Guajillo dried chili	Walmart. San Francisco 1621, Col del Valle Sur, Benito Juárez, 03100 Mexico City, CDMX	2022-04-12	2023-04-01	Plastic	37.51	37.0943	37.3	0.29	0.03751	0.0370943	0.0373	0.00029
20	Fresh Green Chili (Bulk) "Capsicum annuum 'serrano'"	CHI4	0.05	Fruiting vegetables	Condiments and spices	One Piece		Greengrocer's. Central de Abastos	2023-01-07			<LoQ	<LoQ	<LoQ	<LoQ	<LoQ	<LoQ	<LoQ	<LoQ
21	Canned Green Chili (Brand 1)	CHI5	0.1	Canned vegetables	Condiments and spices	Tin with 121 g drained dough	Jalapeño bell pepper, water, carrot, vinegar, onion, iodized salt, vegetable oil and spices. May contain: soy and wheat	Bodega Aurrera. Av. Sta. Lucia 185, Alfonso XIII, Álvaro Obregón, 1419 Mexico City, CDMX	2022-04-14	2025-09-10	Can	<LoQ	<LoQ	<LoQ	<LoQ	<LoQ	<LoQ	<LoQ	<LoQ
22	Mushrooms "Agaricus bisporus"	CHM1	0.3	Fresh farmed mushrooms	Vegetables	Five Pieces		Fruit and Vegetable Distributor. Central de Abasto, Iztapalapa, Mexico.	2023-01-07			<LoQ	<LoQ	<LoQ	<LoQ	<LoQ	<LoQ	<LoQ	<LoQ
23	Chocolate Bar (Brand 1)	CHO1	0.1	Candy	Candy and Snacks	Bag with 18g	Added sugars (sugar), cocoa mass, cocoa butter, milk solids, milk powder, vegetable fat, soy lectin, polyglycerol polyricinoleate and natural flavor. Contains: Milk and soy lectin. May contain: almond, hazelnut, peanut, gluten and nut	Walmart. San Francisco 1621, Col del Valle Sur, Benito Juárez, 03100 Mexico City, CDMX	2022-04-12	2022-12-31	Plastic	<LoQ	<LoQ	<LoQ	<LoQ	<LoQ	<LoQ	<LoQ	<LoQ
24	Chocolate Powder (Brand 1)	CHO2	0.1	Candy	Candy and Snacks	Bag with 160 g	Added sugars (sugar and corn syrup solids), cocoa (9. 4%) phosphorus (tribasic calcium phosphate), soy lecithin, sodium (sodium chloride), magnesium (magnesium oxide), vitamin C (L-ascorbic acid), maltodextrin, natural and artificial flavors (chocolate), iron (ferrous fumarate), vitamin E (dl-alpha tocopheryl acetate), zinc (zinc sulfate), niacin (nicotinamide), copper (copper gluconate), pantoth…	Walmart. San Francisco 1621, Col del Valle Sur, Benito Juárez, 03100 Mexico City, CDMX	2022-04-12	2023-06-01	Plastic	<LoQ	<LoQ	<LoQ	<LoQ	<LoQ	<LoQ	<LoQ	<LoQ
25	Chayote "Sechium ddule"	CHY1	0.05	Fruiting vegetables	Vegetables	One Piece		Greengrocer's. Central de Abastos	2023-01-07			<LoQ	<LoQ	<LoQ	<LoQ	<LoQ	<LoQ	<LoQ	<LoQ
26	Coriander "Coriandrum sativum "	CIL1	0.3	Leafy vegetables	Vegetables	Bulk		Fruit and Vegetable Distributor. Central de Abasto, Iztapalapa, Mexico.	2023-01-07			<LoQ	<LoQ	<LoQ	<LoQ	<LoQ	<LoQ	<LoQ	<LoQ
27	Cabbage "Brassica Oleracea var. xapitata"	COL1	0.1	Brassica vegetables	Vegetables	One Piece		Fruit and Vegetable Distributor. Central de Abasto, Iztapalapa, Mexico.	2023-01-07			<LoQ	<LoQ	<LoQ	<LoQ	<LoQ	<LoQ	<LoQ	<LoQ
28	Sour Cream (Brand 2)	CRE2	0.02	Milk and secondary milk products	Fats and oils	Bottle with 200 ml	Cow's milk cream with 25% fat, citric acid, stabilizer (guar gum, added sugars (corn syrup solids), cellulose gum, sodium citrate, carrageenan, mono and diglycerides, sodium alginate, carob gum), iodized salt, artificial flavor and natamycin. Contains milk: casein and lactose	Walmart. San Francisco 1621, Col del Valle Sur, Benito Juárez, 03100 Mexico City, CDMX	2022-04-12	2022-05-10	Plastic	<LoQ	<LoQ	<LoQ	<LoQ	<LoQ	<LoQ	<LoQ	<LoQ
29	Canned Vegetable Soup (Brand 1)	CRE3	0.02	Milk and secondary milk products	Soup	Can with 420 g	Water, mushrooms (16%), wheat flour, corn starch, hydrogenated vegetable oil, salt, concentrated chicken broth, seasonings, soy protein concentrate, monosodium glutamate, and spice. Contains: wheat (gluten) and soy. May contain: milk and sulfites	Bodega Aurrera. Av. Sta. Lucia 185, Alfonso XIII, Álvaro Obregón, 1419 Mexico City, CDMX	2022-04-14	2023-11-19	Can	<LoQ	<LoQ	<LoQ	<LoQ	<LoQ	<LoQ	<LoQ	<LoQ
30	Turmeric "Curcuma longa" (Bulk)	CUR1			Condiments and spices	Bulk		La Molinera de Abastos SA de CV	2023-01-07			153.78	198.91	176.35	31.91	0.15378	0.19891	0.17635	0.03191
31	Chamoy Candy (Brand 1)	DUL1	0.1	Candy	Candy and Snacks	Jar with 250 g	Water, tejocote preserve (tejocote pulp, water, alcohol, and sodium benzoate), added sugars (sugar), iodized alcohol, citric acid, chili powder, artificial coloring (Red 40), sodium benzoate as preservative and xanthan gum as stabilizer. "May contain soy and tartrazine.	Walmart. San Francisco 1621, Col del Valle Sur, Benito Juárez, 03100 Mexico City, CDMX	2022-04-12	2023-02-03	Plastic	<LoQ	<LoQ	<LoQ	<LoQ	<LoQ	<LoQ	<LoQ	<LoQ
32	Chewing Gum (Brand 1)	DUL2	0.1	Candy	Candy and Snacks	30 pieces of 5.1 g each (153 g total)	Added sugars (sugar, glucose and high fructose corn syrup), gum base, citric acid, flavorings, lecithin, glycerin, xanthan gum, allura red AC, sodium citrate and indigotine	Walmart. San Francisco 1621, Col del Valle Sur, Benito Juárez, 03100 Mexico City, CDMX	2022-04-12	2023-08-05	Plastic	<LoQ	<LoQ	<LoQ	<LoQ	<LoQ	<LoQ	<LoQ	<LoQ
33	Popsicle (Brand 1)	DUL3	0.1	Candy	Candy and Snacks	Bag with 140 g in 7 pallets	Added sugars (sugar, corn syrup), gum base (synthetic resin, calcium carbonate, microcrystalline wax, monogroup, ester), citric acid, artificial flavor, artificial color (Red 40). May contain: milk, soy	Walmart. San Francisco 1621, Col del Valle Sur, Benito Juárez, 03100 Mexico City, CDMX	2022-04-12	2024-03-01	Plastic	<LoQ	<LoQ	<LoQ	<LoQ	<LoQ	<LoQ	<LoQ	<LoQ
34	Marzipan Candy (Brand 1)	DUL4	0.1	Candy	Candy and Snacks	12 pieces of 28 g each (336 g total)	Added sugars (sugar), peanuts and artificial flavoring	Walmart. San Francisco 1621, Col del Valle Sur, Benito Juárez, 03100 Mexico City, CDMX	2022-04-12	2023-01-18	Cardboard	<LoQ	<LoQ	<LoQ	<LoQ	<LoQ	<LoQ	<LoQ	<LoQ
35	Poblano Candy "borrachito" (Brand 1)	DUL5	0.1	Candy	Candy and Snacks	Box with 24 pieces	Milk, sugar, alcohol, artificial coloring and flavoring	Mexican candies	2023-01-07	2023-06-19	Cardboard	<LoQ	<LoQ	<LoQ	<LoQ	<LoQ	<LoQ	<LoQ	<LoQ
36	Tamarind Poblano Candy (Brand 1)	DUL6	0.1	Candy	Candy and Snacks	A casserole dish		Mexican candies	2023-01-07			49.47	51.43	50.45	1.39	0.04947	0.05143	0.05045	0.00139
37	Tamarind Popsicle (Brand 1)	DUL7	0.1	Candy	Candy and Snacks	Bag with 8 pallets of 25 g each	Sugar, glucose, piquin chili, citric acid, and artificial flavor	Bodega Aurrera. Av. Sta. Lucia 185, Alfonso XIII, Álvaro Obregón, 1419 Mexico City, CDMX	2022-04-14	2023-02-08	Plastic	<LoQ	<LoQ	<LoQ	<LoQ	<LoQ	<LoQ	<LoQ	<LoQ
38	Tamarind Candy (Brand 1)	DUL8	0.1	Candy	Candy and Snacks	Bag with 3 pieces of 30 g each	Added sugars (sucrose, corn syrup), water, chili mix, iodized salt, citric acid, natural and artificial flavorings (tamarind and chili), xanthan gum, coloring (caramel class IV), soy lectin. Contains soy	Walmart. San Francisco 1621, Col del Valle Sur, Benito Juárez, 03100 Mexico City, CDMX	2022-04-12	2023-03-01	Plastic	<LoQ	<LoQ	<LoQ	<LoQ	<LoQ	<LoQ	<LoQ	<LoQ
39	Corn "Zea mays"	ELO1	0.05	Fruiting vegetable	Vegetables	Bag with 100 mL		Fruit and Vegetable Distributor. Central de Abasto, Iztapalapa, Mexico.	2023-01-07			<LoQ	<LoQ	<LoQ	<LoQ	<LoQ	<LoQ	<LoQ	<LoQ
40	Infant Formula Whole Milk (Brand 1)	FOR1	0.01	Infant formula	Baby foods	Bottle with 200 ml	Sugars, added (lactose and corn syrup solids), vegetable oils (palm oil, coconut oil, soybean oil (allergen free) and high oleic sunflower oil), skim milk, milk solids (of which: 3.8% MFGM), maltodextrin, polydextrose, galacto-oligosaccharides, soy lectin, calcium (tribasic calcium phosphate, calcium chloride and calcium carbonate), potassium (potassium citrate), arachidonic acid (ARA), sodium (s…	San Pablo Pharmacy. Rio Mixcoac Av. 140, Acacias, Benito Juarez, 03240 Mexico City, CDMX	2022-04-14	2023-08-01	Can	<LoQ	<LoQ	<LoQ	<LoQ	<LoQ	<LoQ	<LoQ	<LoQ
41	Infant Formula Soy Milk (Brand 1)	FOR2	0.01	Infant formula	Baby foods	Can with 420 g	Added sugars (corn syrup solids), vegetable oils (palm oil, coconut oil, soybean oil (allergen free) and high oleic sunflower oil), soy protein isolate (vegetable protein), potassium (potassium chloride and potassium citrate), sodium (sodium citrate), magnesium (dibasic magnesium phosphate and magnesium chloride), calcium (calcium carbonate), arachidonic acid (ARA), L-methionine, choline (choline…	San Pablo Pharmacy. Rio Mixcoac Av. 140, Acacias, Benito Juarez, 03240 Mexico City, CDMX	2022-04-14	2023-07-01	Can	<LoQ	<LoQ	<LoQ	<LoQ	<LoQ	<LoQ	<LoQ	<LoQ
42	Infant Formula Whole Milk (Brand 2)	FOR3	0.01	Infant formula	Baby foods	Jar with 230 g	OPTIPRO denatured cow whey protein, added sugars (lactose), vegetable oils (palm olein, palm kernel, canola, corn and high oleic sunflower), skim milk, calcium citrate, soy lectin, fish oil 0.25% (DHA), potassium chloride, HMO 0.23% (2'-0-fucosyl lactose), L-phenylalanine, magnesium chloride, vitamin C (sodium ascorbate), sodium chloride, Mortirella alpina oil 0.09% (ARA), sodium phosphate, sodiu…	San Pablo Pharmacy. Rio Mixcoac Av. 140, Acacias, Benito Juarez, 03240 Mexico City, CDMX	2022-04-14	2023-03-31	Can	<LoQ	<LoQ	<LoQ	<LoQ	<LoQ	<LoQ	<LoQ	<LoQ
43	Infant Formula Soy Milk (Brand 2)	FOR4	0.01	Infant formula	Baby foods	Jar with 400 g	Maltodextrina, proteína de soya, aceites vegetales (oleina de palma, soya, coco, girasol alto en oleico y canola), fosfato de calcio, cloruro de potasio, fosfato dibásico de magnesio, colina, fosfato de potasio, aceite de Mortierella alpina 0,23% (ARA), aceita de alga 0,23% (DHA), vitamina C (ascorbato de sodio y palmitato de ascorbilo), citrato de sodio, cloruo de sodio, hidróxido de potasio, ta…	San Pablo Pharmacy. Rio Mixcoac Av. 140, Acacias, Benito Juarez, 03240 Mexico City, CDMX	2022-04-14	2023-06-26	Can	40.38	29.5421	34.96	7.66	0.04038	0.0295421	0.03496	0.00766
44	Black Canned Beans (Brand 1)	FRJ1	0.1	Pulses	Legumes	4 individual pieces of 42 g (168 g total)	Black beans, water, onion, tomato paste, iodized salt, jalapeño bell pepper, vegetable oil, monosodium glutamate, and garlic	Walmart. San Francisco 1621, Col del Valle Sur, Benito Juárez, 03100 Mexico City, CDMX	2022-04-12	2025-02-01	Can	<LoQ	<LoQ	<LoQ	<LoQ	<LoQ	<LoQ	<LoQ	<LoQ
45	Black Beans "Phaseolus vulgaris" (Brand 1)	FRJ2	0.1	Pulses	Legumes	Jar with 250 g	Black bean. May contain gluten (wheat) and soy	Walmart. San Francisco 1621, Col del Valle Sur, Benito Juárez, 03100 Mexico City, CDMX	2022-04-12	2024-02-01	Plastic	<LoQ	<LoQ	<LoQ	<LoQ	<LoQ	<LoQ	<LoQ	<LoQ
46	Wheat Chips (Brand 1)	FRT1	0.2	Cereal grains	Candy and Snacks	30 pieces of 5.1 g each (153 g total)	Wheat flour, vegetable oil, corn starch, seasoning (iodized salt, citric acid, silicon dioxide, and monosodium glutamate), sodium bicarbonate, and yellow 6. Contains gluten (wheat)	Walmart. San Francisco 1621, Col del Valle Sur, Benito Juárez, 03100 Mexico City, CDMX	2022-04-12	2022-09-10	Plastic	<LoQ	<LoQ	<LoQ	<LoQ	<LoQ	<LoQ	<LoQ	<LoQ
47	Wheat Cookies (Brand 1)	GAL1	0.2	Cereal grains	Cereals	Bag with 140 g in 7 pallets	Wheat flour, vegetable oil (contains antioxidant TBHQ), malt extract, added sugars (high fructose corn syrup), iodized salt, milk solids, emulsifier (stearoyl, sodium lactylate), sodium metabisulfite, coloring (sunset yellow FCF, tartrazine), malt flour	Walmart. San Francisco 1621, Col del Valle Sur, Benito Juárez, 03100 Mexico City, CDMX	2022-04-12	2022-08-29	Cardboard	<LoQ	<LoQ	<LoQ	<LoQ	<LoQ	<LoQ	<LoQ	<LoQ
48	Crackers (Brand 1)	GAL2	0.2	Cereal grains	Cereals	12 pieces of 28 g each (336 g total)	Wheat flour, vegetable oil (contains antioxidant TBHQ), added sugars (high fructose syrup), flaked salt, iodized sl, emulsifier (soy lecithin), malt flour, diammonium phosphate, artificial flavorings	Walmart. San Francisco 1621, Col del Valle Sur, Benito Juárez, 03100 Mexico City, CDMX	2022-04-12	2022-07-10	Cardboard	<LoQ	<LoQ	<LoQ	<LoQ	<LoQ	<LoQ	<LoQ	<LoQ
49	Rice Cake (Brand 1)	GAL4	0.2	Cereal grains	Cereals	A casserole dish	Whole grain rice	Walmart. San Francisco 1621, Col del Valle Sur, Benito Juárez, 03100 Mexico City, CDMX	2022-04-12	2022-05-08	Plastic	37.82	21.25	29.54	11.72	0.03782	0.02125	0.02954	0.01172
50	Sweet Cookie (Brand 1)	GAL5	0.2	Cereal grains	Candy and Snacks	Bag with 8 pallets of 25 g each	Wheat flour, added sugars (sugar, high fructose syrup), vegetable oil, skim milk powder 0.6%, tricalcium phosphate, flavor enhancers (potassium chloride, disodium inosinate, sodium guanylate), iodized salt, artificial flavors, emulsifiers (propylene glycol esters of fatty acids, glycerol monostearate, sodium stearoyl lactylate, soy lecithin), starch, milk and egg based cookie gloss, monocalcium p…	Walmart. San Francisco 1621, Col del Valle Sur, Benito Juárez, 03100 Mexico City, CDMX	2022-04-12	2022-12-18	Plastic	<LoQ	<LoQ	<LoQ	<LoQ	<LoQ	<LoQ	<LoQ	<LoQ
51	Jelly (Brand 1)	GEL1	0.1	Candy	Candy and Snacks	Bag with 120 g	Added sugars (sugar), greneine, citric acid, artificial flavorings, iodized salt, malic acid, tricalcium phosphate, and artificial coloring (tartrazine and allura red)	Walmart. San Francisco 1621, Col del Valle Sur, Benito Juárez, 03100 Mexico City, CDMX	2022-04-12	2023-09-01	Plastic	<LoQ	<LoQ	<LoQ	<LoQ	<LoQ	<LoQ	<LoQ	<LoQ
52	Apple Juice (Brand 1)	GER1	0.03	Fruit juices	Baby foods	Bottle with 113 g	Apple puree prepared from concentrate (80%), water, modified starch, natural flavorings, vitamin C (ascorbic acid), and citric acid	Walmart. San Francisco 1621, Col del Valle Sur, Benito Juárez, 03100 Mexico City, CDMX	2022-04-12	2024-01-01	Glass	<LoQ	<LoQ	<LoQ	<LoQ	<LoQ	<LoQ	<LoQ	<LoQ
53	Carrot Puree	GER2			Baby foods	Bottle with 113 g	Carrot (80%), water, iron, zinc and folic acid	Walmart. San Francisco 1621, Col del Valle Sur, Benito Juárez, 03100 Mexico City, CDMX	2022-04-12	2024-01-01	Glass	<LoQ	<LoQ	<LoQ	<LoQ	<LoQ	<LoQ	<LoQ	<LoQ
54	Chicken, Vegetables, and Rice Porridge	GER3			Baby foods	Bottle with 113 g	Water, chicken (12.5%), carrots (11%), peas (8%), rice flour (4%), dehydrated potatoes (3%), vegetable oil, modified starch, natural flavorings (beef, chicken, garlic, onion), iron and folic acid	Walmart. San Francisco 1621, Col del Valle Sur, Benito Juárez, 03100 Mexico City, CDMX	2022-04-12	2024-01-01	Glass	<LoQ	<LoQ	<LoQ	<LoQ	<LoQ	<LoQ	<LoQ	<LoQ
55	Strawberry and Apple Snack	GER4	0.2	Cereal grains	Baby foods	Jar with 42 g	Rice flour (33%), whole wheat flour (23.9%), wheat starch, added sugars (sugar), whole oat flour (11.3%), natural flavor (added sugars (strawberry and apple juice concentrate)), choline bitartrate, dried apple, mixed concentrated tocopherols, iron, vitamin E (alpha-tocopherol acetate), sunflower seed lecithin, niacin (nicotinamide), vitamin B6 (pyridoxine), and vitamin B1 (thiamine). Contains: gl…	San Pablo Pharmacy. Rio Mixcoac Av. 140, Acacias, Benito Juarez, 03240 Mexico City, CDMX	2022-04-14	2023-01-20	Plastic	<LoQ	<LoQ	<LoQ	<LoQ	<LoQ	<LoQ	<LoQ	<LoQ
56	Infant Rice Cereal (Brand 2)	GER5	0.2	Cereal grains	Baby foods	Jar with 270 g	Whole grain oat flour (51.5%), rice flour (22.8%), wheat flour (16.1%), barley flour (5.2%), soy milk, calcium carbonate, dibasic potassium phosphate, natural vanilla flavor, vitamin C (ascorbic acid), magnesium, iron, vanillin, zinc, niacin (nicotinamide), vitamin E (a-tocopherol acetate), sachet, vitamin B6 (pyroxidine), vitamin B1 (thiamin), vitamin A (retinol palmitate), folic acid, vitamin D…	Walmart. San Francisco 1621, Col del Valle Sur, Benito Juárez, 03100 Mexico City, CDMX	2022-04-12	2023-01-01	Can	1034.31	975.2	1004.75	41.8	1.03431	0.9752	1.00475	0.0418
57	Guava "Psidium guajava"	GUA1	0.1	Fruits	Fruits	One kilogram		Cathedral. Central de Abastos	2023-01-07			<LoQ	<LoQ	<LoQ	<LoQ	<LoQ	<LoQ	<LoQ	<LoQ
58	Beef Liver (Brand 1)	HIG2	0.2	Cattle, edible offal	Meats, sausages, and eggs	100 g		Butcher and poultry shop "Cebu"	2023-01-21			122.68	143.19	132.93	14.5	0.12268	0.14319	0.13293	0.0145
59	Egg (Brand 1)	HUE1	0.05	Eggs	Meats, sausages, and eggs	Box with 12 pieces	Egg	Walmart. San Francisco 1621, Col del Valle Sur, Benito Juárez, 03100 Mexico City, CDMX	2022-04-12	2022-05-02	Cardboard	<LoQ	<LoQ	<LoQ	<LoQ	<LoQ	<LoQ	<LoQ	<LoQ
60	Egg (Brand 2)	HUE2	0.05	Eggs	Meats, sausages, and eggs	Box with 12 eggs	Egg	Walmart. San Francisco 1621, Col del Valle Sur, Benito Juárez, 03100 Mexico City, CDMX	2022-04-12	2022-05-07	Plastic	<LoQ	<LoQ	<LoQ	<LoQ	<LoQ	<LoQ	<LoQ	<LoQ
61	Chard "Beta vulgaris var. cicla"	HVE1	0.3	Leafy vegetables	Vegetables	Bulk		Fruit and Vegetable Distributor. Central de Abasto, Iztapalapa, Mexico.	2023-01-07			<LoQ	<LoQ	<LoQ	<LoQ	<LoQ	<LoQ	<LoQ	<LoQ
62	Spinach "Spinacia oleracea"	HVE2	*	Leafy vegetables	Vegetables	Bulk		Fruit and Vegetable Distributor. Central de Abasto, Iztapalapa, Mexico.	2023-01-07			<LoQ	<LoQ	<LoQ	<LoQ	<LoQ	<LoQ	<LoQ	<LoQ
63	Pork Ham (Brand 1)	JMN1	0.15	Pig, edible offal	Meats, sausages, and eggs	0.250 kg sliced		HM Food Central	2023-01-07		Plastic	64.08	59.34	61.71	3.35	0.06408	0.05934	0.06171	0.00335
64	Whole Liquid Milk (Brand 2)	LCH2	0.02	Milk	Dairy	Jar with 1 L	Partially skimmed milk and vitamins A and D. Contains milk (casein and lactose)	Walmart. San Francisco 1621, Col del Valle Sur, Benito Juárez, 03100 Mexico City, CDMX	2022-04-12	2022-06-29	Cardboard	<LoQ	<LoQ	<LoQ	<LoQ	<LoQ	<LoQ	<LoQ	<LoQ
65	Whole Liquid Milk (Brand 1)	LCH3	0.02	Milk	Dairy	Bottle with 1 L	Whole organic milk from cows, vitamin A (mcg retinol equivalents) and vitamin D. Contains: Milk	Walmart. San Francisco 1621, Col del Valle Sur, Benito Juárez, 03100 Mexico City, CDMX	2022-04-12	2022-06-02	Plastic	<LoQ	<LoQ	<LoQ	<LoQ	<LoQ	<LoQ	<LoQ	<LoQ
66	Infant Formula Whole Milk (Brand 3)	LCH4	0.02	Milk	Baby foods	Bag with 120 g	Standardized partially skimmed milk, soluble fiber 11.7%, calcium carbonate, vitamin C, iron, zinc, vitamin A and vitamin D	Walmart. San Francisco 1621, Col del Valle Sur, Benito Juárez, 03100 Mexico City, CDMX	2022-04-12	2022-11-30	Plastic	<LoQ	<LoQ	<LoQ	<LoQ	<LoQ	<LoQ	<LoQ	<LoQ
67	Lentils "Lens culinaris" (Brand 1)	LEN1	0.1	Pulses	Legumes	Bag with 500 g	Lentil. May contain gluten (wheat) and soy	Walmart. San Francisco 1621, Col del Valle Sur, Benito Juárez, 03100 Mexico City, CDMX	2022-04-12	2024-02-01	Plastic	<LoQ	<LoQ	<LoQ	<LoQ	<LoQ	<LoQ	<LoQ	<LoQ
68	Lentil Instant Soup (Brand 1)	LEN2	0.1	Pulses	Legumes	Bag with 91 g	Lentils (69.44%) (whole brown lentil and green lentil powder), fortified wheat flour (wheat flour, zinc, iron, niacin, thiamin, riboflavin and folic acid), corn starch, iodized salt, tomato powder, flavorings (natural and nature identical), non-hydrogenated vegetable fat, non-hydrogenated smoked bacon fat, monosodium glutamate, silica, yeast extract, spice, garlic powder, disodium inosinate and g…	Walmart. San Francisco 1621, Col del Valle Sur, Benito Juárez, 03100 Mexico City, CDMX	2022-04-12	2023-03-28	Plastic	<LoQ	<LoQ	<LoQ	<LoQ	<LoQ	<LoQ	<LoQ	<LoQ
69	Lemon "Citrus limon"	LIM1	0.1	Fruits	Fruits	One Piece		Greengrocer's. Central de Abastos	2023-01-07			<LoQ	<LoQ	<LoQ	<LoQ	<LoQ	<LoQ	<LoQ	<LoQ
70	Ataulfo Mango "Mangifera indica"	MAG1	0.1	Fruits	Fruits	One Piece		Diacional - Local I-19	2023-01-21			<LoQ	<LoQ	<LoQ	<LoQ	<LoQ	<LoQ	<LoQ	<LoQ
71	Pacotilla Shrimp	MAR2	0.3	Fish	Seafood	100 g		Nois Oceánides, SA de CV. La Nueva Viga	2023-01-22			<LoQ	<LoQ	<LoQ	<LoQ	<LoQ	<LoQ	<LoQ	<LoQ
72	Mayonnaise (Brand 1)	MAY1	0.04	Fat spreads and blended spreads	Fats and oils	Bottle with 228 g	Vegetable oil (soybean), egg yolk, water, cane alcohol vinegar, added sugars (sugar and lemon juice (o.3%)), iodized salt, spices	Walmart. San Francisco 1621, Col del Valle Sur, Benito Juárez, 03100 Mexico City, CDMX	2022-04-12	2023-02-01	Glass	<LoQ	<LoQ	<LoQ	<LoQ	<LoQ	<LoQ	<LoQ	<LoQ
73	Corn Flour (Brand 1)	MAZ1			Cereals	Bag with 1 kg	Nixtamalized white corn, iron (ferrous fumarate), zinc (zinc oxide), Vitamin B3 (niacin), Vitamin B1 (thiamine mononitrate), Vitamin B2 (riboflavin), folic acid	Walmart. San Francisco 1621, Col del Valle Sur, Benito Juárez, 03100 Mexico City, CDMX	2022-04-12	2022-09-15	Paper	<LoQ	<LoQ	<LoQ	<LoQ	<LoQ	<LoQ	<LoQ	<LoQ
74	Golden Yellow Apple “Malus domestica 'golden delicious' “	MZN1	0.1	Fruits	Fruits	One kilogram		Cathedral. Central de Abastos	2023-01-07			<LoQ	<LoQ	<LoQ	<LoQ	<LoQ	<LoQ	<LoQ	<LoQ
75	Orange "Citrus sinensis L."	NAR1	0.1	Fruits	Fruits	One Piece		F.M.M. Select Products	2023-01-07			<LoQ	<LoQ	<LoQ	<LoQ	<LoQ	<LoQ	<LoQ	<LoQ
76	Nopal Cactus "Opuntia ficus-indica L."	NOP1	0.3	Leafy vegetables	Vegetables	One Piece		Fruit and Vegetable Distributor. Central de Abasto, Iztapalapa, Mexico.	2023-01-07			<LoQ	<LoQ	<LoQ	<LoQ	<LoQ	<LoQ	<LoQ	<LoQ
77	Potato Chips (Brand 1)	PAI1	0.1	Root and tuber vegetables	Candy and Snacks	Bag with 160 g	Natural potato, vegetable oil, iodized salt (0.8%)	Bodega Aurrera. Av. Sta. Lucia 185, Alfonso XIII, Álvaro Obregón, 1419 Mexico City, CDMX	2022-04-14	2022-06-22	Plastic	<LoQ	<LoQ	<LoQ	<LoQ	<LoQ	<LoQ	<LoQ	<LoQ
78	Potato Chips (Brand 2)	PAI2	0.1	Root and tuber vegetables	Candy and Snacks	Bag with 160 g	Potato, vegetable oil, iodized salt	Walmart. San Francisco 1621, Col del Valle Sur, Benito Juárez, 03100 Mexico City, CDMX	2022-04-12	2022-06-12	Plastic	<LoQ	<LoQ	<LoQ	<LoQ	<LoQ	<LoQ	<LoQ	<LoQ
79	Infant Grow & Gain Strawberry Shake	PED1	0.02	Milk	Baby foods	Bottle with 237 ml	Water, corn maltodextrin, sucrose, vegetable oils (canola oil, corn oil, medium chain triglyceride (MCT) oil), milk protein concentrate, soy protein isolate, MINERALS (potassium chloride, magnesium phosphate, tricalcium phosphate, potassium citrate, potassium phosphate, sodium chloride, calcium carbonate, ferrous sulfate, zinc sulfate, manganese sulfate, cupric sulfate, chromium chloride, chromiu…	San Pablo Pharmacy. Rio Mixcoac Av. 140, Acacias, Benito Juarez, 03240 Mexico City, CDMX	2022-04-14	2022-07-23	Plastic	<LoQ	<LoQ	<LoQ	<LoQ	<LoQ	<LoQ	<LoQ	<LoQ
80	Paprika "Capsicum" (Bulk)	PMT1			Condiments and spices	Bulk		La Molinera de Abastos SA de CV	2023-01-07			72.91	110.91	91.91	26.87	0.07291	0.11091	0.09191	0.02687
81	White Bread (Brand 1)	PNB1			Cereals	Bag with 460 g	Wheat flour (gluten), yeast, added sugars (sugar), vegetable oil, iodized salt, mono and diglycerides, calcium propionate, calcium chloride, potassium chloride, enzymes (soy), lactic acid, DATEM. Contains: gluten, and soy May contain: milk, nut, egg and sesame.	Walmart. San Francisco 1621, Col del Valle Sur, Benito Juárez, 03100 Mexico City, CDMX	2022-04-12	2022-05-04	Plastic	<LoQ	<LoQ	<LoQ	<LoQ	<LoQ	<LoQ	<LoQ	<LoQ
82	Sweet Bread (Brand 1)	PND1	0.2	Cereal grains	Cereals	Bag with 130 g	Wheat flour (gluten), added sugars (sugar, dextrose), egg, vegetable fat and oil, yeast, margarine (vegetable fat and oil, sodium stearoyl lactylate, mono and diglycerides, iodized salt, natural and artificial flavor, cocoa, milk, mono and diglycerides, DATEM, calcium propionate, cellulose gum, guar gum, enzymes. Contains: gluten, soy, milk, egg. May contain: nut and sesame	Walmart. San Francisco 1621, Col del Valle Sur, Benito Juárez, 03100 Mexico City, CDMX	2022-04-12	2022-04-28	Plastic	137.52	109.12	123.33	20.08	0.13752	0.10912	0.12333	0.02008
83	Whole Wheat Bread (Brand 1)	PNI2	0.2	Cereal grains	Cereals	Bag with 480 g	Whole wheat flour (gluten), added sugars (sugar), yeast, wheat gluten, fermented wheat flour, vegetable oil, iodized salt, soy lecithin, inulin, mono and diglycerides, DATEM, enzymes, lactic acid, potassium chloride. Contains gluten and soy. May contain: milk, nuts, egg, and sesame	Walmart. San Francisco 1621, Col del Valle Sur, Benito Juárez, 03100 Mexico City, CDMX	2022-04-12	2022-04-27	Plastic	582.34	311.43	446.89	191.56	0.58234	0.31143	0.44689	0.19156
85	Black Pepper "Piper Nigrum L" (Bulk)	PNM1			Condiments and spices	Bulk		La Molinera de Abastos SA de CV	2023-01-07			244.37	234.23	239.3	7.17	0.24437	0.23423	0.2393	0.00717
84	Breadcrumbs (Brand 1)	PNM1	0.2	Cereal grains	Cereals	Bag with 210 g	Wheat flour (gluten), whole wheat flour, added sugars (sugar), yeast, vegetable oil, wheat gluten, wheat bran, iodized salt, oat fiber, fermented wheat flour, mono and diglycerides, potassium chloride, enzymes, DATEM, sodium stearoyl lactylate, calcium propionate, lactic acid, sesame, wheat germ, soy lecithin, yellow corn flour, curcumin, annatto extract, xanthan gum, TBHQ. Contains: gluten, sesa…	Walmart. San Francisco 1621, Col del Valle Sur, Benito Juárez, 03100 Mexico City, CDMX	2022-04-12	2022-06-16	Plastic	<LoQ	<LoQ	<LoQ	<LoQ	<LoQ	<LoQ	<LoQ	<LoQ
86	Chicken Breast (Bulk)	POL2	0.1	Meat and fat of poultry	Meats, sausages, and eggs	One Piece		Kiriko Distributor	2023-01-21			<LoQ	<LoQ	<LoQ	<LoQ	<LoQ	<LoQ	<LoQ	<LoQ
87	Asadero Cheese (Brand 1)	QUE1	0.02	Milk and secondary milk products	Dairy	Bag with 400 g	Pasteurized partially skimmed cow's milk, iodized salt, lactic cultures, calcium chloride and rennet. Contains milk	MEGA Soriana. Av. Revolución 780, San Juan, Benito Juárez, 03730 Mexico City, CDMX	2022-04-15	2022-05-17	Plastic	<LoQ	<LoQ	<LoQ	<LoQ	<LoQ	<LoQ	<LoQ	<LoQ
88	Manchego Cheese (Brand 2)	QUE2	0.02	Milk and secondary milk products	Dairy	Box with 200 g	Pasteurized whole cow's milk, lactic culture, iodized salt, calcium chloride, enzymes, sodium nitrate, annato extract	Walmart. San Francisco 1621, Col del Valle Sur, Benito Juárez, 03100 Mexico City, CDMX	2022-04-12	2022-05-30	Plastic	<LoQ	<LoQ	<LoQ	<LoQ	<LoQ	<LoQ	<LoQ	<LoQ
89	Bottled Soft Drink (Brand 1)	REF1			Beverage	Bottle with 600 ml	Carbonated water, added sugars (sugar and high fructose syrup), class IV caramel, phosphoric acid, flavorings, sucralose (4.4 mg/100 g) and caffeine	Walmart. San Francisco 1621, Col del Valle Sur, Benito Juárez, 03100 Mexico City, CDMX	2022-04-12	2022-06-21	Plastic	<LoQ	<LoQ	<LoQ	<LoQ	<LoQ	<LoQ	<LoQ	<LoQ
90	Industrialized Sauce (Brand 1)	SAL1			Condiments and spices	Bottle with 370 ml	Water, dried chili peppers, acetic acid, iodized salt, seasoning, spices and 0.1% sodium benzoate as preservative	Walmart. San Francisco 1621, Col del Valle Sur, Benito Juárez, 03100 Mexico City, CDMX	2022-04-12	2027-03-01	Glass	<LoQ	<LoQ	<LoQ	<LoQ	<LoQ	<LoQ	<LoQ	<LoQ
91	Turkey Sausages (Brand 1)	SCH1	0.1	Poultry, edible offal	Meats, sausages, and eggs	Bag with 500 g	Meat (chicken meat, turkey meat), water, starch, soy protein, flavorings, mustard flour, iodized salt, carrageenan (stabilizer), added sugars (dextrose), calcium lactate (acidity regulator), sodium alginate (stabilizer), guar gum (emulsifier), potassium chloride (flavor enhancer), sodium phosphate (humectant), sodium erythorbate (antioxidant), spices, sodium nitrite (color retention agent), carmi…	MEGA Soriana. Av. Revolución 780, San Juan, Benito Juárez, 03730 Mexico City, CDMX	2022-04-15	2022-04-27	Plastic	<LoQ	<LoQ	<LoQ	<LoQ	<LoQ	<LoQ	<LoQ	<LoQ
92	Turkey sausages (Brand 2)	SCH2	0.1	Poultry, edible offal	Meats, sausages, and eggs	Bag with 500 g	Turkey meat, water, modified starch, soy protein, iodized salt, artificial flavor, starch, lactic acid, sodium phosphate, sodium erythorbate, sodium nitrite, carmine. Contains: soy, walnut. May contain: milk, egg, wheat and (gluten)	MEGA Soriana. Av. Revolución 780, San Juan, Benito Juárez, 03730 Mexico City, CDMX	2022-04-15	2022-05-03	Plastic	19.55	33.33	26.44	9.74	0.01955	0.03333	0.02644	0.00974
93	Instant Pasta Soup (Brad 1)	SOP1	0.2	Cereal grains	Soup	Bag with 143 g	Fortified pasta (wheat semolina, ferrous sulfate, niacin, thiamine, riboflavin and folic acid), iodized salt, tomato, non-hydrogenated beef fat, corn starch, monosodium glutamate, sugar, flavorings, natural colorings (annatto and paprika oleoresin), onion, garlic, silicon dioxide, citric acid, spices, disodium inosinate and guanylate and non-hydrogenated chicken fat. Contains gluten	Walmart. San Francisco 1621, Col del Valle Sur, Benito Juárez, 03100 Mexico City, CDMX	2022-04-12	2023-02-08	Plastic	<LoQ	<LoQ	<LoQ	<LoQ	<LoQ	<LoQ	<LoQ	<LoQ
94	Pasta Soup to Prepare (Brand 1)	SOP2	0.2	Cereal grains	Soup	Bag with 200 g	Durum wheat semolina, iron, niacin, vitamin B1 (thiamine), vitamin B2 (riboflavin) and folic acid (folacin). Contains gluten	Bodega Aurrera. Av. Sta. Lucia 185, Alfonso XIII, Álvaro Obregón, 1419 Mexico City, CDMX	2022-04-14	2024-03-01	Plastic	<LoQ	<LoQ	<LoQ	<LoQ	<LoQ	<LoQ	<LoQ	<LoQ
95	Soybean "Glycine max l. Merr. " (Brand 1)	SOY1	0.1	Pulses	Legumes	Box with 349 g	Water, soybeans, soy protein isolate, gluconolactone (acidity regulator), calcium chloride (stabilizer). Contains: soybean	MEGA Soriana. Av. Revolución 780, San Juan, Benito Juárez, 03730 Mexico City, CDMX	2022-04-15	2023-01-25	Cardboard	19.14	37.95	28.54	13.3	0.01914	0.03795	0.02854	0.0133
96	Tea Sachet (Brand 1)	STE1			Condiments and spices	Bow with 27 sobres de 1.2 g	Chamomile (Matricaria chamomilla)	Walmart. San Francisco 1621, Col del Valle Sur, Benito Juárez, 03100 Mexico City, CDMX	2022-04-12	2025-02-01	Cardboard	19.03	23.69	21.36	3.3	0.01903	0.02369	0.02136	0.0033
97	Grapefruit "Citrus paradisi"	TOR1	0.1	Fruits	Fruits	One Piece		F.M.M. Select Products	2023-01-07			<LoQ	<LoQ	<LoQ	<LoQ	<LoQ	<LoQ	<LoQ	<LoQ
98	Wheat Flour (Brand 1)	TRI1	0.2	Cereal grains	Cereals	Bag with 1 kg	Wheat flour added with folic acid, iron (ferrous fumarate), zinc (zinc oxide), restored with vitamin B1, B2 and B3, wheat bran (16%), enzymes, ascorbic acid and benzoyl peroxide. Contains wheat gluten	Walmart. San Francisco 1621, Col del Valle Sur, Benito Juárez, 03100 Mexico City, CDMX	2022-04-12	2023-03-10	Paper	37.81	24.42	31.12	9.47	0.03781	0.02442	0.03112	0.00947
99	Wheat Flour (Brand 2)	TRI2	0.2	Cereal grains	Cereals	Bag with 1 kg	heat flour, benzoyl peroxide, iron (ferrous fumarate), zinc (zinc oxide), niacin, vitamin B1 (thiamine mononitrate), vitamin B2 (riboflavin), folic acid (vitamin B9) and enzymes	Walmart. San Francisco 1621, Col del Valle Sur, Benito Juárez, 03100 Mexico City, CDMX	2022-04-12	2022-11-11	Paper	74.71	64.64	69.53	7.12	0.07471	0.06464	0.06953	0.00712
100	Wheat Tortillas (Brand 1)	TRI3	0.2	Cereal grains	Cereals	Bag with 306 g	Wheat flour (gluten), vegetable fat and oil, iodized salt, mono and diglycerides, starch, enzymes, added sugars (sugar), milk solids, calcium propionate, lactic acid, sorbic acid, enzymes (soy), monocalcium phosphate. Contains: gluten, milk, soy. May contain: egg	Walmart. San Francisco 1621, Col del Valle Sur, Benito Juárez, 03100 Mexico City, CDMX	2022-04-12	2022-05-25	Plastic	<LoQ	<LoQ	<LoQ	<LoQ	<LoQ	<LoQ	<LoQ	<LoQ
101	Grape "Vitis vinifera"	UVA1	0.1	Fruits	Fruits	One kilogram		Cathedral. Central de Abastos	2023-01-07			<LoQ	<LoQ	<LoQ	<LoQ	<LoQ	<LoQ	<LoQ	<LoQ
102	Natural Yogurt (Brand 1)	YOG1	0.02	Milk and secondary milk products	Dairy	Jar with 900 g	Pasteurized whole milk, grenetin, carob gum, lactic cultures and natamycin	Walmart. San Francisco 1621, Col del Valle Sur, Benito Juárez, 03100 Mexico City, CDMX	2022-04-12	2022-05-07	Plastic	<LoQ	<LoQ	<LoQ	<LoQ	<LoQ	<LoQ	<LoQ	<LoQ
103	Carrot " Daucus carota subsp. sativus"	ZAN1	0.1	Root and tuber vegetables	Vegetables	One Piece		Greengrocer's. Central de Abastos	2023-01-07			<LoQ	<LoQ	<LoQ	<LoQ	<LoQ	<LoQ	<LoQ	<LoQ
Abbreviations: Pb; lead, MLs; Maximum Levels, <LoQ: below the limit of quantification (<0.0025 mg/kg), NI; No information.
Comparison were done using the MLs established by FAO and WHO General Standard for Contaminants and Toxins in Food and Feed and the U.S. FDA Recommended Lead Concentration in Candy likely to be Consumed Frequently by small Children (0.1 mg/kg).
